# Supplementary material for: The Evolutionary Dynamics of the Mitochondrial tRNA in the Cichlid Fish Family
Source: Biology (Basel). 2022 Oct 18;11(10):1522. doi: 10.3390/biology11101522 (PMC9598224; doi:10.3390/biology11101522)
Supplement: Supplementary file 1 [file biology-11-01522-s001.zip]

Archive with 2 entries (2 files):
- Supplementary Fig.pdf
- Supplementary Tables.xlsx
